# Supplementary material for: The Impact of Yeast Encapsulation in Wort Fermentation and Beer Flavor Profile
Source: Polymers (Basel). 2023 Mar 31;15(7):1742. doi: 10.3390/polym15071742 (PMC10096922; doi:10.3390/polym15071742)
Supplement: Supplementary file 1 [file polymers-15-01742-s001.zip]

Archive with 1 entries (1 files):
- polymers-2261204-supplementary.pdf
